# Supplementary material for: Anti-Inflammatory Properties of Garrya flavescens: Phytochemical Profiling and Mitigation of LPS-Induced Neuroinflammation via ERK Signaling and Mitochondrial Modulation
Source: Plants (Basel). 2026 Apr 25;15(9):1319. doi: 10.3390/plants15091319 (PMC13165423; doi:10.3390/plants15091319)
Supplement: Supplementary file 1 [file plants-15-01319-s001.zip]

Archive with 1 entries (1 files):
- plants-4255275-supplementary.pdf
